# Supplementary material for: Muscle‐derived exophers promote reproductive fitness
Source: EMBO Rep. 2021 Jul 20;22(8):e52071. doi: 10.15252/embr.202052071 (PMC8339713; doi:10.15252/embr.202052071)
Supplement: Supplementary file 3 — Movie EV1 [file EMBR-22-e52071-s005.zip › README.txt]

The video shows the cellular content being transfered from BWM cell to exopher via elastic tube.
