# Supplementary material for: Muscle‐derived exophers promote reproductive fitness
Source: EMBO Rep. 2021 Jul 20;22(8):e52071. doi: 10.15252/embr.202052071 (PMC8339713; doi:10.15252/embr.202052071)
Supplement: Supplementary file 4 — Source Data for Expanded View [file EMBR-22-e52071-s002.zip]

Archive with 1 entries (1 files):
- embr202052071_SDataFigEV3.xlsx
