# Supplementary material for: Muscle‐derived exophers promote reproductive fitness
Source: EMBO Rep. 2021 Jul 20;22(8):e52071. doi: 10.15252/embr.202052071 (PMC8339713; doi:10.15252/embr.202052071)
Supplement: Supplementary file 4 — Source Data for Expanded View [file EMBR-22-e52071-s002.zip › embr202052071_SDataFigEV3.xlsx]

## Sheet: Sheet1
Track length		Control			Few exophers			More exophers
day 2		17383.5	19727.5	14195	17994.1	13425.6	17411.4	12738	13713.2	13467.6
day 5		16708.5	15509	19908.3	24751.4	20752.3	23245.2	19232	18013.8	17353.4
day 7		17417.5	24193.2	15669.7	13972.6	15825.6	15136.4	13652.2	15097.5	12755.5
day 9		12665.7	19710.8	6503.34	17711	16747.2	14508.2	11406.8	12677	14869.9
