# Supplementary material for: Muscle‐derived exophers promote reproductive fitness
Source: EMBO Rep. 2021 Jul 20;22(8):e52071. doi: 10.15252/embr.202052071 (PMC8339713; doi:10.15252/embr.202052071)
Supplement: Supplementary file 5 — Source Data for Figure 4 [file EMBR-22-e52071-s001.xlsx]

## Sheet: Sheet1
Center point speed		Control			Few exophers			More exophers
day 2		145.382	173.786	118.362	150.04	111.946	145.183	106.213	114.343	123.202
day 5		139.325	129.315	166	206.386	173.039	198.744	160.361	151.65	144.697
day 7		145.232	201.73	163.512	116.508	131.959	130.647	113.904	125.888	106.421
day 9		116.894	189.754	54.225	147.591	139.56	122.951	95.2243	107.237	123.549
